# Supplementary material for: HilE mediates motility thermoregulation in typhoidal Salmonella serovars at elevated physiological temperatures
Source: PLoS Pathog. 2025 Oct 16;21(10):e1013133. doi: 10.1371/journal.ppat.1013133 (PMC12561990; doi:10.1371/journal.ppat.1013133)
Supplement: S3 Table — (XLSX) [file ppat.1013133.s009.xlsx]

## Sheet: Fig 1A
	STM 40/37			SPA 40/37
flhD	1.02514	1.28382	0.937511	-1.88866	-2.10202	-1.93434
flhB	0.729216	0.767148	0.869915	-13.7014	-12.9847	-14.2865
fliZ	1.41295	1.29443	1.28589	-15.1886	-14.3123	-11.9874
fliE	1.29116	1.18101	1.01263	-11.1193	-11.7382	-13.4172
fliF	1.08872	0.98885	1.02619	-30.6956	-26.338	-27.0205
fliK	1.11492	1.12916	1.10566	-10.9457	-11.6518	-12.2687
fliL	0.934001	0.967698	0.945681	-22.9801	-24.1563	-20.6765
fliP	0.810196	0.828078	0.771366	-3.55723	-3.3769	-3.5499
fliR	0.737257	0.69943	0.662412	0.997612	1.10444	1.28965
flgC	1.05261	0.982805	0.863636	-31.8258	-35.4258	-33.5616
flgF	1.32324	1.0028	1.25016	-14.4779	-15.3069	-14.8254
flgK	1.64522	1.7545	1.66654	-8.8614	-8.52871	-10.5162
flgM	1.49545	1.48873	1.55459	-6.16071	-5.79572	-5.03484
fliS	1.20245	1.20522	1.19281	-6.6749	-6.29081	-5.11582
fliC	1.33325	1.14168	1.21935	-9.90805	-12.9801	-12.5911
fljB	1.49849	1.34083	1.71357	0.839641	1.31785	1.0757
motA	1.25797	1.54147	1.29645	-10.6332	-8.35268	-8.81617
cheA	1.40876	1.30813	1.32571	-8.00122	-8.45552	-8.88202
cheB	1.08359	1.13828	1.11756	-6.09894	-5.95724	-5.61057
tsr	1.13903	1.16842	1.14799	-12.5666	-15.5744	-13.7018
aer	1.26451	1.28227	1.28187	-2.90016	-3.06354	-2.99484

## Sheet: Fig 1B
	STM	SPA
FlgC	1.1	0
FlgD	0.65	0
FlgE	1.03	0.07
FlgG	0.62	0
FliA	0.79	0.47
FliY	0.97	0.7
FliF	0.93	0.62
FliG	0.86	0
FliL	1.12	0.29
FliN	1.06	0.43
FlgM	0.89	0.5
FlgN	0.85	0
FlgK	1.17	0.08
FlgL	1.06	0.07
FliD	0.78	0.11
FliS	0.44	0
FliC	0.87	0.14
MotB	1.09	0
CheA	0.84	0
CheW	0.91	0.59
CheM	1.04	0
CheR	1.17	2.91
CheB	1.01	0
CheY	0.99	0.13
CheZ	0.97	0.07
Tsr	1.08	0.05
+ IbpB	3.36	2.03
- RpsK	0.94	1.03

## Sheet: Fig 1D
STM 37	STM 40	SPA37	SPA 40
4.3	6.1	2.3	0.9
4.2	5.9	2	1.1
4.2	5.7	2.3	1
		2.1	0.9

## Sheet: Fig 2C
STM/flhB 37	STM/flhB 40	STM/vector 37	STM/vector 40	SPA/flhB 37	SPA/flhB 40	SPA/vector 37	SPA/vector 40
1586.74	1476.26	18.9472	111.174	2831.01	1202.08	66.6181	274.069
2088.73	1967.04	88.4212	464.199	3467.83	1453.82	441.346	528.172
1829.08	1860.61	192.632	374.48	2988.64	1184.52	185.976	433.791

## Sheet: Fig 3C
WT	3-1	6-1	8-1	1-2	3-2	4-2	7-2	8-2	1-3	3-3	9-3	13-3	15-3	18-3	19-3	vector
98.2025	115.818	98.9054	91.1333	115.351	121.555	134.649	148.044	116.173	95.2759	190.894	231.205	72.4374	129.583	92.7221	254.248	67.0123
101.277	118.461	101.161	92.4153	118.063	122.959	136.036	154.104	117.37	96.579	190.024	237.534	76.4252	129.262	94.4745	259.346	67.7488
100.52	118.604	102.487	93.5371	120.324	127.349	139.531	156.034	121.081	97.5171	194.661	273.326	74.0325	125.731	90.7696	261.57	68.38

## Sheet: Fig 3D
WT	3-1	6-1	8-1	1-2	3-2	4-2	7-2	8-2	1-3	3-3	9-3	13-3	15-3	18-3	19-3
0.57554	0.841584	0.75	0.7	1.08333	1.08571	1.02857	0.88	1.05556	0.80645	1.45455	1.09677	0.80556	1.42473	0.529954	0.97222
0.61151	0.742574	0.77778	0.8	1.13889	1.05714	1.05714	0.68966	1.14286	0.71429	1.47826	1.47826	0.88095	1.39785	0.552995	1.02778
0.62992	0.841584	0.77143	0.71875	1.04762	1.02564	1.10811	0.70833	1.18919	0.86667	1.12903	1.16667	0.86957	1.37097	0.529954	0.9375
0.625	0.841584		0.77419		1.05128		0.77778		0.88235	1.2	1.23333		1.37097	0.576037
0.58824	0.841584									1.2	1.23333		1.3172	0.552995
0.625										1.2	1.2
0.63758											1.23333

## Sheet: Fig 4A
	WT			hilE			hilE/PhilE
flhD	1.00727	0.976979	1.01618	7.5727	7.4604	7.40523	-1.65711	-1.36455	-1.56293
flhB	0.807884	1.11285	1.11228	30.0853	34.5978	34.8529	-1.95507	-1.54133	-1.14399
fliZ	0.896505	0.979736	1.13851	32.6476	32.5434	34.0559	-1.77854	-1.82608	-2.13741
fliE	0.617115	1.46921	1.10293	25.4744	18.3267	19.5707	-3.83622	-9.09802	-6.08687
fliF	1.0183	0.970884	1.01147	70.6684	76.8444	58.8297	-4.65077	-3.51108	-3.33281
fliK	1.31418	1.3037	0.583673	43.3682	40.2811	37.816	-1.28213	-1.28306	-1.18858
fliL	1.08883	0.916195	1.00243	62.4203	60.2063	60.2236	-2.99932	-3.05662	-2.87266
fliP	0.974109	0.998756	1.02786	4.95812	4.89294	4.9136	-0.71751	-0.69846	-0.63649
fliR	1.0413	1.29344	0.74247	3.52245	4.26833	3.23243	-2.03525	-2.51211	-3.03175
flgC	0.960893	1.02732	1.01303	77.1121	85.0103	78.0239	-1.78518	-2.13759	-1.54238
flgF	0.942146	0.982097	1.08075	48.4699	50.0027	47.6511	-1.6731	-2.07811	-1.79136
flgM	0.680467	1.21864	1.20592	5.7734	4.85525	4.76656	-2.47109	-3.41441	-3.32645
flgK	0.658044	1.17788	1.29016	8.06207	7.01161	7.22141	-1.26511	-2.17504	-2.13889
fliS	0.958843	1.02273	1.01974	16.2512	19.7053	19.2165	-1.36	-1.53694	-1.36036
fliC	1.02923	0.999227	0.972347	7.43369	7.31976	7.54849	-1.56578	-1.58146	-1.59035
fljB	0.634328	1.375	1.14653	0.415571	0.312387	0.312476	-1.9966	-5.19087	-4.32927
motA	0.752795	1.30361	1.019	4.34573	3.2789	3.30203	-2.91134	-4.21622	-4.144
cheA	0.955874	1.10433	0.947326	7.56243	8.3475	7.51274	-0.8967	-0.87897	-0.9424
cheB	0.801886	0.875527	1.42435	7.22817	6.67015	6.69001	-1.6865	-1.59287	-2.43662
tsr	1.0221	0.986491	0.991777	9.52872	10.0747	11.9671	-1.55243	-1.43794	-1.60282
aer	1.08339	1.03019	0.895973	3.30051	2.96829	3.94077	-1.12689	-1.40361	-1.48595

## Sheet: Fig 4D
WT	ΔhilE	ΔhilE/PhilE	ΔhilE/P
0.745946	1.35593	0.56621	1.38461
0.535135	1.28814	0.584475	1.36154
0.421622	1.31073	0.547945	1.31539
	1.35593	0.401826

## Sheet: Fig 5A
		37						40
WT	ΔhilE	ΔhilD	ΔhilE hilD	vector		WT	ΔhilE	ΔhilD	ΔhilE hilD	vector
353.211	1394.55	105.535	90.5155	11.1506		100.155	401.566	56.5388	61.9253	8.25322
376.824	1372.93	107.132	97.3444	8.36294		124.567	439.633	63.0076	73.5102	7.72075
372.561	1384.91	123.257	97.3444	20.1694		131.343	361.879	62.5875	68.3428	9.31815
359.606	1299.61	119.266	116.358	23.449		115.47	516.739	62.4195	66.926	8.87443

## Sheet: Fig 5B
flhD	2.30917	2.2428	2.21088	1.00727	0.976979	1.01618	7.5727	7.4604	7.40523	-1.65711	-1.36455	-1.56293	4.4516	4.47285	4.61634	-1.72542	-1.71638	-2.03754	2.99163	3.04707	3.43865	-2.19472	-2.67324	-2.32968	-4.72052	-4.43137	-3.96156
flhB	24.2608	26.7143	25.5161	0.807884	1.11285	1.11228	30.0853	34.5978	34.8529	-1.95507	-1.54133	-1.14399	18.8047	22.8936	16.6969	-1.68722	-1.50546	1.52134	8.72549	8.96005	8.0771	-1.55152	-1.25169	-1.61814	-1.18877	-1.19573	-1.08526
fliC	5.53423	5.2446	5.31164	1.02923	0.999227	0.972347	7.43369	7.31976	7.54849	-1.56578	-1.58146	-1.59035	10.782	10.724	10.2274	-1.23939	-1.17997	-1.21444	12.0664	11.5378	11.4458	-1.27086	-1.32405	-1.32324	-3.0113	-3.13344	-3.25685

[truncated: 11 more sheets: Fig 5D, Fig 6A, Fig 6C, Fig 7A, Fig 7C, Fig S2A, Fig S2C, Fig S3, Fig S4, Fig S6B, Fig S6D]
